# Supplementary material for: Exosome-transported circRNA_0001236 enhances chondrogenesis and suppress cartilage degradation via the miR-3677-3p/Sox9 axis
Source: Stem Cell Res Ther. 2021 Jul 13;12:389. doi: 10.1186/s13287-021-02431-5 (PMC8278601; doi:10.1186/s13287-021-02431-5)
Supplement: Supplementary file 1 — Additional file 1: Table S1. circRNA expression profiles in exosomes before and after chondrogenic differentiation of MSCs. The expression profiles of circRNAs in exosomes before and after chondrogenic differentiation were detected using a circRNA microarray. SAM statistical software was used to identify differentially expressed circRNAs between undifferentiated MSC-Exos and chondro-differentiated MSC-Exos. Among the circRNAs that were consistently differentially expressed in all three paired samples, 12 were upregulated (fold change ≥ 2) in chondro-differentiated MSC-Exos compared to their expression levels in undifferentiated MSC-Exos. [file 13287_2021_2431_MOESM1_ESM.xls]

## Sheet: Chrond-exos vs MSC-Exos
# Fold Change cut-off: 1.5 # P-value cut-off: 0.05 # Condition pairs:Chrond-exos vs undifferentiated MSC-Exos # FC (abs), the absolute ratio (no log scale) of normalized intensities between two conditions.
exp_vs_con 1.5 fold up regulated CircRNAs
P-value and FDR	Fold change and Regulation		Annotations			Group--Raw Intensity		Group--Normalized Intensity		Raw Intensity						Normalized Intensity
P-value	FC (abs)	Regulation	circRNA	circRNA_type	GeneSymbol	group-exp(raw)	group-con(raw)	group-exp(normalized)	group-con(normalized)	[exp1, exp](raw)	[exp2, exp](raw)	[exp3, exp](raw)	[con1, con](raw)	[con2, con](raw)	[con3, con](raw)	[exp1, exp](normalized)	[exp2, exp](normalized)	[exp3, exp](normalized)	[con1, con](normalized)	[con2, con](normalized)	[con3, con](normalized)
0.00205364	5.91683	up	hsa_circRNA_0025554	exonic	AEBP2	255.5	47.6667	6.68516	6.01779	129	136	66	77	57.5	69	6.6612	6.88978	6.50451	6.15231	5.78467	6.11637
0.000687383	5.28789	up	hsa_circRNA_0001236	exonic	ZC3H7B	304.667	59.3333	7.99194	5.42712	197	341	228.5	51	43	49	7.3354	8.11375	8.52667	5.54565	5.25587	5.47983
0.00902578	3.28674	up	hsa_circRNA_0035855	exonic	PIF1	211.167	64.5	6.60932	5.6178	96.5	137	77	61	47	52	6.15906	6.91789	6.75101	5.82553	5.44161	5.58626
0.0241576	2.86558	up	hsa_circRNA_0037422	exonic	TSC2	349.5	103.167	7.22096	6.63163	178.5	202	90	119.5	99	90	7.18572	7.42593	7.05122	6.74429	6.60303	6.54756
0.0131743	2.66198	up	hsa_circRNA_0091178	exonic	BRWD3	133.333	51.6667	8.25952	7.52886	507	382	148	213	184	164.5	8.64521	8.27768	7.85566	7.55843	7.51571	7.51242
0.00694855	2.64868	up	hsa_circRNA_0012265	exonic	GPBP1L1	310.5	116.167	9.09815	8.45652	637	734	308	407	327	307	9.03308	9.25375	9.00762	8.52667	8.37088	8.47202
0.0335198	2.27152	up	hsa_circRNA_0039053	exonic	ITGAL	153	61.8333	6.48107	5.70946	97	123.5	65	69	53	50	6.18656	6.72851	6.52815	5.99533	5.61598	5.51706
0.000889744	2.2417	up	hsa_circRNA_0002643	exonic	NR4A3	376.167	166.333	6.5877	5.62819	100	118	84	58	52	51	6.23445	6.64448	6.88419	5.69932	5.63061	5.55463
0.00954201	2.22592	up	hsa_circRNA_0082734	exonic	NDUFB2	138.833	60.3333	6.98802	6.31658	128	166	98	92	80	78	6.62512	7.15778	7.18117	6.37434	6.27693	6.29847
0.0257251	2.1873	up	hsa_circRNA_0076177	exonic	SRPK1	87.3333	41	7.30088	6.46673	180	155	132.5	97	84	95.5	7.19682	7.0485	7.65733	6.39019	6.35831	6.65167
0.0276142	2.10499	up	hsa_circRNA_104280	exonic	PRKAR1B	61.6667	31.3333	8.0746	7.41514	304	399.5	159	198.5	165	159	7.93222	8.35223	7.93934	7.44399	7.3328	7.46864
0.00258579	2.01572	up	hsa_circRNA_022358	exonic	TMEM258	121	60	7.01242	5.82876	122	261	76	68.5	58	59	6.56417	7.744	6.72907	5.92584	5.79554	5.76491
0.0179454	1.98828	up	hsa_circRNA_101159	exonic	TPCN1	103.5	53.3333	8.95816	7.58574	540	853	255	223	181	174	8.72381	9.46871	8.68198	7.64266	7.50814	7.60642
0.0332891	1.98297	up	hsa_circRNA_102844	exonic	CERS6	350.5	172	8.18647	6.66764	261.5	645	142	113.5	99	97	7.73923	9.04565	7.77452	6.68126	6.64568	6.67598
2.02991e-05	1.96812	up	hsa_circRNA_104866	exonic	LPAR1	213.333	109	8.00997	7.17221	258	384.5	168.5	142	153	148	7.70478	8.28097	8.04417	6.95663	7.222	7.33801
0.00781882	1.94466	up	hsa_circRNA_004334	exonic	SEC31A	100.667	53.6667	8.28069	7.51004	294	368	263	198	177	175.5	7.90565	8.21574	8.72068	7.44157	7.46864	7.61992
0.0143895	1.84218	up	hsa_circRNA_100753	exonic	TRIM6	56.6667	32.3333	7.75022	7.1248	199	294	167	150.5	137.5	140	7.34763	7.89483	8.0082	7.04122	7.07148	7.26172
0.0283084	1.8129	up	hsa_circRNA_000736	antisense	ATP2A3	143.833	80.3333	9.01644	8.27336	669.5	736	260	385.5	296	245	9.08204	9.26669	8.70059	8.45173	8.2222	8.14615
0.0254694	1.80757	up	hsa_circRNA_020704	exonic	RPLP2	199	115.667	8.52155	7.35696	401	482	245.5	175	160	164	8.31874	8.62982	8.61609	7.27497	7.27264	7.52325
0.000741417	1.79726	up	hsa_circRNA_000960	antisense	PPP6R1	315.5	173.667	5.81875	4.74494	53	86	46	32	31	31	5.21761	6.28928	5.94937	4.72124	4.79233	4.72124
0.0142294	1.78727	up	hsa_circRNA_101002	exonic	GAPDH	270.333	147.667	7.65271	6.79866	228	204	165	102.5	124	120.5	7.52521	7.41681	8.01612	6.47711	6.91838	7.00049
0.0153605	1.78282	up	hsa_circRNA_101003	exonic	GAPDH	155.833	92.1667	7.9423	7.30239	266	277.5	187	161	158	164	7.7811	7.82947	8.21635	7.1451	7.25858	7.50351
0.00271263	1.74547	up	hsa_circRNA_100754	exonic	LMO1	329.333	186.667	8.19356	6.78829	336	421	174.5	137.5	80	131	8.06475	8.41416	8.10176	6.90841	6.30457	7.15188
0.0078269	1.7417	up	hsa_circRNA_053028	exonic	DNMT3A	132	77.8333	6.19016	5.55335	78	92.5	58	49	51	48	5.83819	6.39019	6.3421	5.53273	5.6475	5.47983
0.0296696	1.73944	up	hsa_circRNA_102685	exonic	CRIM1	818.833	419.667	6.76628	6.17701	155	140.5	63	91	68	73.5	6.95567	6.94155	6.40162	6.34802	6.0307	6.15231
0.0167651	1.73017	up	hsa_circRNA_051620	exonic	SLC1A5	136.667	81.8333	7.55417	6.86127	226	252.5	117	141	114	109	7.51242	7.70679	7.4433	6.9034	6.80952	6.8709
0.011665	1.71677	up	hsa_circRNA_101621	exonic	CEMIP	89.3333	54.3333	7.11718	6.4642	155	147	112	91.5	92.5	88.5	6.9792	6.99295	7.37939	6.37434	6.50319	6.51507
0.0230251	1.70718	up	hsa_circRNA_100861	exonic	LRP5	95.1667	57.3333	9.52718	8.72856	1234	891	331.5	445	409.5	404.5	9.92426	9.5339	9.12337	8.62404	8.70261	8.85902
0.0341974	1.70603	up	hsa_circRNA_104595	exonic	FGFR1	308.333	183.5	7.07691	6.28599	137	159	114	84	78	83.5	6.75045	7.07192	7.40834	6.22162	6.22483	6.41154
0.0167651	1.69003	up	hsa_circRNA_404645	exonic	C1orf116	137.833	84.3333	5.68413	4.80272	61	70	39	38	29	30	5.40519	5.97827	5.66893	5.06436	4.62255	4.72124
0.0174737	1.67375	up	hsa_circRNA_011717	exonic	C1orf122	555.167	308.833	6.96584	5.81144	147.5	198	71	68	53	60	6.87909	7.39697	6.62146	5.95714	5.63061	5.84657
0.0330132	1.6594	up	hsa_circRNA_000621	exonic	LMF1	345.667	187.167	7.65489	6.95703	249.5	246	132	136	133.5	119	7.65971	7.66742	7.63754	6.858	7.01636	6.99673
0.0276397	1.6582	up	hsa_circRNA_402125	exonic	GRIN2D	171.5	98.6667	8.11384	6.89261	237	287	287	128.5	123	115.5	7.57397	7.86806	8.89949	6.79606	6.91838	6.96339
0.0119468	1.6475	up	hsa_circRNA_001593	antisense	HIST1H2AH	100	60.6667	7.01246	6.21196	132	168	96	87	70	76.5	6.70795	7.16701	7.16241	6.26759	6.10069	6.26759
0.000160629	1.6221	up	hsa_circRNA_404954	intronic	CACNA1C-AS1	209.167	129.5	8.35125	7.36359	314	545	192.5	231	140	145	7.97035	8.8325	8.2509	7.69437	7.08615	7.31025
0.0334722	1.61973	up	hsa_circRNA_102415	exonic	MAP2K2	311.667	172.167	7.28766	6.55804	239.5	189	86	118.5	83.5	94	7.57807	7.32682	6.95809	6.72397	6.3287	6.62146
0.00115372	1.61653	up	hsa_circRNA_022767	sense overlapping	VPS51	198.5	121.333	6.52289	5.80262	104	132	64	67	59	56	6.28774	6.82285	6.45809	5.89182	5.78467	5.73136
0.0430982	1.59939	up	hsa_circRNA_405407	exonic	C15orf26	332	189.333	6.82623	5.81493	163	133	67	62	60	58	7.06206	6.86266	6.55397	5.87143	5.80847	5.76491
0.0217741	1.59267	up	hsa_circRNA_103308	exonic	RARB	130.667	83.3333	8.20017	5.79748	264	451	199	65	51	62	7.75629	8.54368	8.30055	5.89182	5.59872	5.90191
0.0145813	1.58818	up	hsa_circRNA_404463	intronic	SLC9A1	110.333	67.8333	8.21544	7.53792	404	448	144	231	177	160	8.34004	8.5162	7.79009	7.69146	7.4632	7.4591
0.0104294	1.57949	up	hsa_circRNA_005389	exonic	SLC38A10	287.5	174.167	7.11706	6.25876	126	193	112.5	91	76	74	6.61779	7.36159	7.37179	6.36708	6.20378	6.20541
0.00614922	1.57577	up	hsa_circRNA_020706	exonic	RPLP2	462.5	292.833	7.08357	6.32651	133	169	111.5	90.5	85	77.5	6.72283	7.16701	7.36086	6.33616	6.37579	6.26759
0.00925125	1.57242	up	hsa_circRNA_061343	exonic	APP	138	90.8333	8.31704	7.51342	362	418	208	231	168	161	8.17389	8.40745	8.36979	7.69437	7.3594	7.48651
0.00208951	1.56009	up	hsa_circRNA_406344	intronic	PLXNA1	559.667	347	8.86343	8.20737	513	554	320.5	329	280.5	269	8.66564	8.84771	9.07693	8.19886	8.15081	8.27244
0.0211106	1.55823	up	hsa_circRNA_001058	intronic	PSMC6	243.5	161	6.44442	5.66472	96	96	76	55	57	51	6.16577	6.41647	6.75101	5.61107	5.76712	5.61598
0.0255042	1.55489	up	hsa_circRNA_092465	antisense	GTPBP3	76.1667	49.3333	6.97017	5.55767	108	189	103	59	47	49	6.33616	7.32682	7.24755	5.75158	5.44161	5.47983
0.0439017	1.54266	up	hsa_circRNA_061107	exonic	RPS21	220	142.667	8.2638	7.418	339	404	203.5	195	170	156	8.08592	8.36396	8.34153	7.40834	7.39376	7.45191
0.0208114	1.52254	up	hsa_circRNA_101760	exonic	EARS2	306.5	187	6.31252	5.18337	75	124	63	44	33.5	45.5	5.76712	6.74205	6.42838	5.31445	4.87659	5.35907
0.00901908	1.50455	up	hsa_circRNA_101674	exonic	LMF1	156.833	102.833	8.13051	7.52403	418	351.5	150	209	172	180	8.37812	8.1487	7.86471	7.50218	7.41646	7.65345
